# Supplementary material for: The Influence of Different Parameters for the Removal of Pb and Zn Ions on Unmodified Waste Eggshells
Source: Materials (Basel). 2025 Jun 13;18(12):2794. doi: 10.3390/ma18122794 (PMC12195198; doi:10.3390/ma18122794)
Supplement: Supplementary file 1 [file materials-18-02794-s001.zip]

Archive with 1 entries (1 files):
- materials-3647800-supplementary.pdf
